# Supplementary material for: Predictive and Prognostic Value of Inflammatory and Nutritional Indexes in Patients with Breast Cancer Receiving Neoadjuvant Chemotherapy
Source: Medicina (Kaunas). 2024 Nov 10;60(11):1849. doi: 10.3390/medicina60111849 (PMC11596226; doi:10.3390/medicina60111849)
Supplement: Supplementary file 1 [file medicina-60-01849-s001.zip]

Archive with 1 entries (1 files):
- medicina-3288250-supplementary.pdf
